# Supplementary material for: Epidemiology and Genetic Diversity of Bartonella in Rodents in Urban Areas of Guangzhou, Southern China
Source: Front Microbiol. 2022 Jul 4;13:942587. doi: 10.3389/fmicb.2022.942587 (PMC9289675; doi:10.3389/fmicb.2022.942587)
Supplement: Supplementary file 1 [file Table_1.XLSX]

## Sheet: Sheet1
>Seq1 [organism=uncultured Bartonella] [clone=Tianhe-217] 16S ribosomal RNA gene, partial sequence ON413697
CACTCTTTTAGAGTGAGCGGCAAACGGGTGAGTAACGCGTGGGAATCTACCCATTTCTACGGAATAACACAGAGAAATTTGTGCTAATACCGTATGTGTCCTATTAGGAGAAAGATTTATCGGAAATGGATGAGCCCGCGTTGGATTAGCTAGTTGGTAGGGTAAAGGCTTACCAAGGCGACGATCCATAGCTGGTCTGAGAGGATGATCAGCCACACTGGGACTGAGACACGGCCCAGACTCCTACGGGAGGCAGCAGTGGGGAATATTGGACAATGGGGGCAACCCTGATCCAGCCATGCCGCGTGAGTGATGAAGGCCCTAGGGTTGTAAAGCTCTTTCACCGGTGAAGATAATGACGGTAACCGGAGAAGAAGCCCCGGCTAACTTCGTGCCAGC…
>Seq2 [organism=uncultured Bartonella] [clone=Tianhe-239] 16S ribosomal RNA gene, partial sequence ON413698
CACTCTTTTAGAGTGAGCGGCAAACGGGTGAGTAACGCGTGGGAATCTACCCATTTCTACGGAATAACACAGAGAAATTTGTGCTAATACCGTATGTGTCCTATTAGGAGAAAGATTTATCGGAAATGGATGAGCCCGCGTTGGATTAGCTAGTTGGTAGGGTAAAGGCTTACCAAGGCGACGATCCATAGCTGGTCTGAGAGGATGATCAGCCACACTGGGACTGAGACACGGCCCAGACTCCTACGGGAGGCAGCAGTGGGGAATATTGGACAATGGGGGCAACCCTGATCCAGCCATGCCGCGTGAGTGATGAAGGCCCTAGGGTTGTAAAGCTCTTTCACCGGTGAAGATAATGACGGTAACCGGAGAAGAAGCCCCGGCTAACTTCGTGCCAGC…
>Seq3 [organism=uncultured Bartonella] [clone=Huadu-59] 16S ribosomal RNA gene, partial sequence ON413699
CACTCTTTTAGAGTGAGCGGCAAACCGGTGAGTAACGCGTGGGAATCTACCCATCTCTACGGAATAACACAGAGAAATTTGTGCTAATACCGTATACGTCCTTAGGGAGAAAGATTTATCGGAGATGGATGAGCCCGCGTTGGATTAGCTAGTTGGTGAGGTAACGGCTCACCAAGGCGACGATCCATAGCTGGTCTGAGAGGATGATCAGCCACACTGGGACTGAGACACGGCCCAGACTCCTACGGGAGGCAGCAGTGGGGAATATTGGACAATGGGGGCAACCCTGATCCAGCCATGCCGCGTGAGTGATGAAGGCCCTAGGGTTGTAAAGCTCTTTCACCGGTGAAGATAATGACGGTAACCGGAGAAGAAGCCCCGGCTAACTTCGTGCCAGCA…
>Seq4 [organism=uncultured Bartonella] [clone=Tianhe-231] 16S ribosomal RNA gene, partial sequence ON413700
CACTCTTTTAGAGTGAGCGGCAAACGGGTGAGTAACGCGTGGGAATCTACCCATCTCTACGGAATAACACAGAGAAATTTGTGCTAATACCGTATACGTCTTTAGGGAGAAAGATTTATCGGAGATGGATGAGCCCGCGTTGGATTAGCTAGTTGGTGAGGTAACGGCTCACCAAGGCGACGATCCATAGCTGGTCTGAGAGGATGATCAGCCACACTGGGACTGAGACACGGCCCAGACTCCTACGGGAGGCAGCAGTGGGGAATATTGGACAATGGGGGCAACCCTGATCCAGCCATGCCGCGTGAGTGATGAAGGCCCTAGGGTTGTAAAGCTCTTTCACCGGTGAAGATAATGACGGTAACCGGAGAAGAAGCCCCGGCTAACTTCGTGCCAGCA…
>Seq5 [organism=uncultured Bartonella] [clone=Tianhe-96] 16S ribosomal RNA gene, partial sequence ON413701
CACTCTTTTAGAGTGAGCGGCAAACGGGTGAGTAACGCGTGGGAATCTACCCATCTCTACGGAATAACACAGAGAAATTTGTGCTAATACCGTATACGTCCTTAGGGAGAAAGATTTATCGGAGATGGATGAGCCCGCGTTGGATTAGCTAGTTGGTGAGGTAACGGCTCACCAAGGCGACGATCCATAGCTGGTCTGAGAGGATGATCAGCCACACTGGGACTGAGACACGGCCCAGACTCCTACGGGAGGCAGCAGTGGGGAATATTGGACAATGGGGGCAACCCTGATCCAGCCATGCCGCGTGAGTGATGAAGGCCCTAGGGTTGTAAAGCTCTTTCACCGGTGAAGATAATGACGGTAACCGGAGAAGAAGCCCCGGCTAACTTCGTGCCAGCA…
>Seq6 [organism=uncultured Bartonella] [clone=Huadu-62] 16S ribosomal RNA gene, partial sequence ON413702
CACTCTTTTAGAGTGAGCGGCAAACCGGTGAGTAACGCGTGGGAATCTACCCATCTCTACGGAATAACACAGAGAAATTTGTGCTAATACCGTATACGTCCTTAGGGAGAAAGATTTATCGGAGATGGATGAGCCCGCGTTGGATTAGCTAGTTGGTGAGGTAACGGCTCACCAAGGCGACGATCCATAGCTGGTCTGAGAGGATGATCAGCCACACTGGGACTGAGACACGGCCCAGACTCCTACGGGAGGCAGCAGTGGGGAATATTGGACAATGGGGGCAACCCTGATCCAGCCATGCCGCGTGAGTGATGAAGGCCCTAGGGTTGTAAAGCTCTTTCACCGGTGAAGATAATGACGGTAACCGGAGAAGAAGCCCCGGCTAACTTCGTGCCAGCA…
>Seq7 [organism=uncultured Bartonella] [clone=Huadu-44] 16S ribosomal RNA gene, partial sequence ON413703
CACTCTTTTAGAGTGAGCGGCAAACGGGTGAGTAACGCGTGGGAATCTACCCATCTCTACGGAATAACACAGAGAAATTTGTGCTAATACCGTATACGTCCTTAGGGAAAAAGATTTATCGGAGATGGATGAGCCCGCGTTGGATTAGCTAGTTGGTGAGGTAACGGCTCACCAAGGCGACGATCCATAGCTGGTCTGAGAGGATGATCAGCCACACTGGGACTGAGACACGGCCCAGACTCCTACGGGAGGCAGCAGTGGGGAATATTGGACAATGGGGGCAACCCTGATCCAGCCATGCCGCGTGAGTGATGAAGGCCCTAGGGTTGTAAAGCTCTTTCACCGGTGAAGATAATGACGGTAACCGGAGAAGAAGCCCCGGCTAACTTCGTGCCAGCA…
>Seq8 [organism=uncultured Bartonella] [clone=Huadu-57] 16S ribosomal RNA gene, partial sequence ON413704
CACTCTTTTAGAGTGAGCGGCAAACCGGTGAGTAACGCGTGGGAATCTACCCATCTCTACGGAATAACACAGAGAAATTTGTGCTAATACCGTATACGTCCTTAGGGAGAAAGATTTATCGGAGATGGATGAGCCCGCGTTGGATTAGCTAGTTGGTGAGGTAACGGCTCACCAAGGCGACGATCCATAGCTGGTCTGAGAGGATGATCAGCCACACTGGGACTGAGACACGGCCCAGACTCCTACGGGAGGCAGCAGTGGGGAATATTGGACAATGGGGGCAACCCTGATCCAGCCATGCCGCGTGAGTGATGAAGGCCCTAGGGTTGTAAAGCTCTTTCACCGGTGAAGATAATGACGGTAACCGGAGAAGAAGCCCCGGCTAACTTCGTGCCAGCA…
>Seq9 [organism=uncultured Bartonella] [clone=Huadu-52] 16S ribosomal RNA gene, partial sequence ON413705
CACTCTTTTAGAGTGAGCGGCAAACCGGTGAGTAACGCGTGGGAATCTACCCATCTCTACGGAATAACACAGAGAAATTTGTGCTAATACCGTATACGTCCTTAGGGAGAAAGATTTATCGGAGATGGATGAGCCCGCGTTGGATTAGCTAGTTGGTGAGGTAACGGCTCACCAAGGCGACGATCCATAGCTGGTCTGAGAGGATGATCAGCCACACTGGGACTGAGACACGGCCCAGACTCCTACGGGAGGCAGCAGTGGGGAATATTGGACAATGGGGGCAACCCTGATCCAGCCATGCCGCGTGAGTGATGAAGGCCCTAGGGTTGTAAAGCTCTTTCACCGGTGAAGATAATGACGGTAACCGGAGAAGAAGCCCCGGCTAACTTCGTGCCAGCA…
>Seq10 [organism=uncultured Bartonella] [clone=Huadu-69] 16S ribosomal RNA gene, partial sequence ON413706
CACTCTTTTAGAGCGAGCGGCAAACGGGTGAGTAACGCGTGGGAATCTACCCATTTCTACGGAATAACACAGAGAAATTTGTGCTAATACCGTATACGTCCCTTTAGGGAGAAAGATTTATCGGAGATGGATGAGCCCGCGTTGGATTAGCTAGTTGGTGAGGTAACGGCTCACCAAGGCGACGATCCATAGCTGGTCTGAGAGGATGATCAGCCACACTGGGACTGAGACACGGCCCAGACTCCTACGGGAGGCAGCAGTGGGGAATATTGGACAATGGGGGCAACCCTGATCCAGCCATGCCGCGTGAGTGATGAAGGCCCTAGGGTTGTAAAGCTCTTTCACCGGTGAAGATAATGACGGTAACCGGAGAAGAAGCCCCGGCTAACTTCGTGCCAG…
>Seq11 [organism=uncultured Bartonella] [clone=Huadu-67] 16S ribosomal RNA gene, partial sequence ON413707
CACTCTTTTAGCGAGAGCGGCAAACGGGTGAGTAACGCGTGGGAATCTACCCATTTCTACGGAATAACACAGAGAAATTTGTGCTAATACCGTATACGTCCCTTTAGGGAGAAAGATTTATCGGAGATGGATGAGCCCGCGTTGGATTAGCTAGTTGGTGAGGTAACGGCTCACCAAGGCGACGATCCATAGCTGGTCTGAGAGGATGATCAGCCACACTGGGACTGAGACACGGCCCAGACTCCTACGGGAGGCAGCAGTGGGGAATATTGGACAATGGGGGCAACCCTGATCCAGCCATGCCGCGTGAGTGATGAAGGCCCTAGGGTTGTAAAGCTCTTTCACCGGTGAAGATAATGACGGTAACCGGAGAAGAAGCCCCGGCTAACTTCGTGCCAG…
>Seq12 [organism=uncultured Bartonella] [clone=Huadu-66] 16S ribosomal RNA gene, partial sequence ON413708
CACTCTTTTAGAGCGAGCGGCAAACGGGTGAGTAACGCGTGGGAATCTACCCATTTCTACGGAATAACACAGAGAAATTTGTGCTAATACCGTATACGTCCCTTTAGGGAGAAAGATTTATCGGAGATGGATGAGCCCGCGTTGGATTAGCTAGTTGGTGAGGTAACGGCTCACCAAGGCGACGATCCATAGCTGGTCTGAGAGGATGATCAGCCACACTGGGACTGAGACACGGCCCAGACTCCTACGGGAGGCAGCAGTGGGGAATATTGGACAATGGGGGCAACCCTGATCCAGCCATGCCGCGTGAGTGATGAAGGCCCTAGGGTTGTAAAGCTCTTTCACCGGTGAAGATAATGACGGTAACCGGAGAAGAAGCCCCGGCTAACTTCGTGCCAG…
>Seq13 [organism=uncultured Bartonella] [clone=Baiyun-32] 16S ribosomal RNA gene, partial sequence ON413709
CACTCTTTTAGAGCGAGCGGCAAACGGGTGAGTAACGCGTGGGAATCTACCCATTTCTACGGAATAACACAGAGAAATTTGTGCTAATACCGTATACGTCCCTTTAGGGAGAAAGATTTATCGGAGATGGATGAGCCCGCGTTGGATTAGCTAGTTGGTGAGGTAACGGCTCACCAAGGCGACGATCCATAGCTGGTCTGAGAGGATGATCAGCCACACTGGGACTGAGACACGGCCCAGACTCCTACGGGAGGCAGCAGTGGGGAATATTGGACAATGGGGGCAACCCTGATCCAGCCATGCCGCGTGAGTGATGAAGGCCCTAGGGTTGTAAAGCTCTTTCACCGGTGAAGATAATGACGGTAACCGGAGAAGAAGCCCCGGCTAACTTCGTGCCAG…
>Seq14 [organism=uncultured Bartonella] [clone=Huadu-75] 16S ribosomal RNA gene, partial sequence ON413710
CACTCTTTTAGAGTGAGCGGCAAACGGGTGAGTAACGCGTGGGAATCTACCCATTTCTACGGAATAACACAGAGAAATTTGTGCTAATACCGTATACGTCCCTTTAGGGAGAAAGATTTATCGGAGATGGATGAGCCCGCGTTGGATTAGCTAGTTGGTGAGGTAACGGCTCACCAAGGCGACGATCCATAGCTGGTCTGAGAGGATGATCAGCCACACTGGGACTGAGACACGGCCCAGACTCCTACGGGAGGCAGCAGTGGGGAATATTGGACAATGGGGGCAACCCTGATCCAGCCATGCCGCGTGAGTGATGAAGGCCCTAGGGTTGTAAAGCTCTTTCACCGGTGAAGATAATGACGGTAACCGGAGAAGAAGCCCCGGCTAACTTCGTGCCAG…
>Seq15 [organism=uncultured Bartonella] [clone=Huadu-86] 16S ribosomal RNA gene, partial sequence ON4137011
CACTCTTTTAGAGTGAGCGGCAAACGGGTGAGTAACGCGTGGGAATCTACCCATTTCTACGGAATAACACAGAGAAATTTGTGCTAATACCGTATGTGTCCTATTAGGAGAAAGATTTATCGGAAATGGATGAGCCCGCGTTGGATTAGCTAGTTGGTAAGGTAAAGGCTTACCAAGGCGACGATCCATAGCTGGTCTGAGAGGATGATCAGCCACACTGGGACTGAGACACGGCCCAGACTCCTACGGGAGGCAGCAGTGGGGAATATTGGACAATGGGGGCAACCCTGATCCAGCCATGCCGCGTGAGTGATGAAGGCCCTAGGGTTGTAAAGCTCTTTCACCGGTGAAGATAATGACGGTAACCGGAGAAGAAGCCCCGGCTAACTTCGTGCCAGC…
>Seq16 [organism=uncultured Bartonella] [clone=Tianhe-218] 16S ribosomal RNA gene, partial sequence ON4137012
CACTCTTTTTAGAGTGAGCGGCAAACGGGTGAGTAACGCGTGGGAATCTACCCCTCTCTACGGAATAACACAGAGAAATTTGTGCTAATACCGTATACGTCCCTTAGGGAGAAAGATTTATCGGAGATGGATGAGCCCGCGTTGGATTAGCTAGTTGGTGAGGTAACGGCTCACCAAGGCGACGATCCATAGCTGGTCTGAGAGGATGATCAGCCACACTGGGACTGAGACACGGCCCAGACTCCTACGGGAGGCAGCAGTGGGGAATATTGGACAATGGGGGCAACCCTGATCCAGCCATGCCGCGTGAGTGATGAAGGCCCTAGGGTTGTAAAGCTCTTTCACCGGTGAAGATAATGACGGTAACCGGAGAAGAAGCCCCGGCTAACTTCGTGCCAG…
>Seq17 [organism=uncultured Bartonella] [clone=Tianhe-202] 16S ribosomal RNA gene, partial sequence ON4137013
CACTCTTTTTAGAGTGAGCGGCAAACGGGTGAGTAACGCGTGGGAATCTACCCATTTCTACGGAATAACACAGAGAAATTTGTGCTAATACCGTATACGTCCTATTGGAGAAAGATTTATCGGAGATGGATGAGCCCGCGTTGGATTAGCTAGTTGGTGAGGTAACGGCTCACCAAGGCGACGATCCATAGCTGGTCTGAGAGGATGATCAGCCACACTGGGACTGAGACACGGCCCAGACTCCTACGGGAGGCAGCAGTGGGGAATATTGGACAATGGGGGCAACCCTGATCCAGCCATGCCGCGTGAGTGATGAAGGCCCTAGGGTTGTAAAGCTCTTTCACCGGTGAAGATAATGACGGTAACCGGAGAAGAAGCCCCGGCTAACTTCGTGCCAGC…
>Seq18 [organism=uncultured Bartonella] [clone=Baiyun-24] 16S ribosomal RNA gene, partial sequence ON4137014
CACTCCTTTTGGAGCGAGCGGCAAACGGGTGAGTAACGCGTGGGAATCTACCCCTCTCTACGGAATAACACAGAGAAATTTGTGCTAATACCGTATACGTCCCTTTGGGAGAAAGATTTATCGGAGATGGATGAGCCCGCGTTGGATTAGCTAGTTGGTGAGGTAACGGCTCACCAAGGCGACGATCCATAGCTGGTCTGAGAGGATGATCAGCCACACTGGGACTGAGACACGGCCCAGACTCCTACGGGAGGCAGCAGTGGGGAATATTGGACAATGGGGGCAACCCTGATCCAGCCATGCCGCGTGAGTGATGAAGGCCCTAGGGTTGTAAAGCTCTTTCACCGGTGAAGATAATGACGGTAACCGGAGAAGAAGCCCCGGCTAACTTCGTGCCAG…
>Seq19 [organism=uncultured Bartonella] [clone=Huadu-70] 16S ribosomal RNA gene, partial sequence ON4137015
CACTCCTTTTGGAGCGAGCGGCAAACGGGTGAGTAACGCGTGGGAATCTACCCCTCTTTACGGAATAACACAGAGAAATTTGTGCTAATACCGTATACGTCCCTTTGGGAGAAAGATTTATCGGAGATGGATGAGCCCGCGTTGGATTAGCTAGTTGGTGAGGTAACGGCTCACCAAGGCGACGATCCATAGCTGGTCTGAGAGGATGATCAGCCACACTGGGACTGAGACACGGCCCAGACTCCTACGGGAGGCAGCAGTGGGGAATATTGGACAATGGGGGCAACCCTGATCCAGCCATGCCGCGTGAGTGATGAAGGCCCTAGGGTTGTAAAGCTCTTTCACCGGTGAAGATAATGACGGTAACCGGAGAAGAAGCCCCGGCTAACTTCGTGCCAG…
>Seq20 [organism=Bartonella sp. AA86HXZ] [clone=Tianhe-217] citrate synthase (gltA) gene, partial cds
TTTACCGCGGTTATCCTATCGACCAACTAGCTGAAAAAGGAGACTTTCTCGAAAGTTGTTACCTTTTACTTTACGGTGAACTCCCAACAGAACAAGAAAAAAATGACTTTGACCGTTGTATCATGCAGCACACAATGGTACATGAACAATTCGCGCGTTTTTTTCACGGATTTCGTCGCGACTCGCATCCTATGGCGGTCATGGTTGCATGCCTTGGAGCGATGTCTGCATTTTACCATGACTCTATTGATATTACAGATCCCCAACAGAGAATGATCGCTTCTGTTCGTCTTATCTCGAAAGTTCCAACTCTTGCTGCTATGGCTTATAAATACAGTATCGGGCAAGCATTTGTTTATCCCCGTAATGATCTTAGCTATGCCGCAAATTTTCTCCGTA…
>Seq21 [organism=Bartonella sp. AA86HXZ] [clone=Tianhe-239] citrate synthase (gltA) gene, partial cds
TTTATCGTGGTTATCCTATCGACCAACTAGCTGAAAAAGGAGACTTTCTCGAAAGTTGTTACCTTTTACTTTACGGTGAACTCCCAACAGAACAAGAAAAAAATGACTTTGACCGTTGTATCATGCAGCACACAATGGTACATGAACAATTCGCGCGTTTTTTTCACGGATTTCGTCGCGACTCGCATCCTATGGCGGTCATGGTTGCATGCCTTGGAGCGATGTCTGCATTTTACCATGACTCTATTGATATTACAGATCCCCAACAGAGAATGATCGCTTCTGTTCGTCTTATCTCGAAAGTTCCAACTCTTGCTGCTATGGCTTATAAATACAGTATCGGGCAAGCATTTGTTTATCCCCGTAATGATCTTAGCTATGCCGCAAATTTTCTCCGTA…
>Seq22 [organism=Bartonella queenslandensis] [clone=Huadu-59] citrate synthase (gltA) gene, partial cds
TTTATCGTGGTTATCCTATCGATCAATTGGCTGAAAAAGGAGCTTCTCTCGAAAGTTGTTATCTTCTTCTTTATGGAGAACTCCCAACACAGCAGGAAAAAATCGACTTTGATCGATTTTCTATGCAGCATACCATGTTCCACGAACAGTTTGCACGCTTTTTCCATGGCTTTCGTCGTGACTCGCATCCTATGGCCGTCATGGTTGCCTGCCTTTGTGCTATGTCTGCATTCTATCACGACTCTATTGATATTACAGATCCTCACCAGAGAATGATCGCTTCTGTTCGTCTTATATCAAAAATCCCAACACTTGCTGCTATGGCTTATAAATATAGTATTGGACAAGCATTTGTTTATCCACGCAATGATCTTAGTTATGCTGCAAATTTTCTCCGTA…
>Seq23 [organism=Bartonella queenslandensis] [clone=Tianhe-231] citrate synthase (gltA) gene, partial cds
TTTATCGTGGTTATCCTATCGATCAATTGGCTGAAAAAAGAGAGTTTCTCGAAAGTTGTTCTCTTCTTCTTTATGGGGACCTCCCACCGCACCAAGAAAAAAAGGCCTTGGATGGATGTTCAAGGCGCCCTCCCATGGTTCATGGACAGTTGCCACGCTTTTTCCAGGATTTTCGTCGGGACTTGGCTTCTATGGCGGTAAGGGTTGCCTGCCTTGGGGGGAAGTTCGCATTTTACCACGATTCTATTGATATTACAGATCCTCACCAGGGAATGATCGCTTTGGTTGTTCTTATATCAAAAGTCCCAACACTTGCTGTTATGGCTATTAAATATAGTATGGGCCAACCATTGGTTTATCCAGGCAATGTTCTTAGTTATGCGGCAAATTTTCTCGGTA…
>Seq24 [organism=Bartonella queenslandensis] [clone=Tianhe-96] citrate synthase (gltA) gene, partial cds
TTTATCGTGGTTATCCTATCGACCAACTAGCTGAAAAAGGAGACTTTCTCGAAAGTTGTTACCTTTTACTTTACGGTGAACTCCCAACAGAACAAGAAAAAAATGACTTTGACCGTTGTATCATGCAGCACACAATGGTACATGAACAATTCGCGCGTTTTTTTCACGGATTTCGTCGCGACTCGCATCCTATGGCGGTCATGGTTGCATGCCTTGGAGCGATGTCTGCATTTTACCATGACTCTATTGATATTACAGATCCCCAACAGAGAATGATCGCTTCTGTTCGTCTTATCTCGAAAGTTCCAACTCTTGCTGCTATGGCTTATAAATACAGTATCGGGCAAGCATTTGTTTATCCCCGTAATGATCTTAGCTATGCCGCAAATTTTCTCCGTA…
>Seq25 [organism=Bartonella queenslandensis] [clone=Huadu-62] citrate synthase (gltA) gene, partial cds
TTTATCGTGGTTATCCTATCGATCAATTACCCGAAAAAGGTGACTTTCTCGAAAGTTGTTATCTTCTCCTTTATGGAGAACTCCCAACACAGCAAGAAAAAAACGACTTTGATCGATGTATTATGCAACATACCATGGTCCACGAACAGTTTGCACGCTTCTTCCACGGTTTCCGCCGTGACTCTCATCCTATGGCTGTCATGGTTTCCTGCCTTGGCGCTATGTCTGCCTTCTATCACGACTCTATTGATATTACAGATCCTCACCAAAGAATGATTGCTTCTGTTCGTCTTATTTCAAAAGTTCCAACACTTGCTGCTATGGCCTATAAATATAGTATTGGACAACCATTTGTTTATCCACGCAATGATCTTAGTTATGCTGCAAATTTCCTCCGTA…
>Seq26 [organism=Bartonella queenslandensis] [clone=Huadu-44] citrate synthase (gltA) gene, partial cds
TTTATCGTGGTTATCCTATCGATCAATTAGCTGAAAAAGGTGACTTTCTCGAAAGTTGTTATCTTCTCCTTTATGGAGAACTCCCAACACAGCAAGAAAAAAACGACTTTGATCGATGTATTATGCAACATACCATGGTCCACGAACAGTTTGCACGCTTCTTCCACGGTTTCCGCCGTGACTCTCATCCTATGGCTGTCATGGTTTCCTGCCTTGGCGCTATGTCTGCCTTCTATCACGACTCTATTGATATTACAGATCCTCACCAAAGAATGATTGCTTCTGTTCGTCTTATTTCAAAAGTTCCAACACTTGCTGCTATGGCCTATAAATATAGTATTGGACAACCATTTGTTTATCCACGCAATGATCTTAGTTATGCTGCAAATTTCCTCCGTA…
>Seq27 [organism=Bartonella queenslandensis] [clone=Huadu-57] citrate synthase (gltA) gene, partial cds
TTTATCGTGGTTATCCTATCGATCAATTAGCTGAAAAAGATGACTTTCTCGAAAGTTGTTATCTTCTCCTTTATGGAGAACTCCCAACACAGCAAGAAAAAAACGACTTTGATCGATGTATTATGCAACATACCATGGTCCACGAACAGTTTGCACGCTTCTTCCACGGTTTCCGCCGTGACTCTCATCCTATGGCTGTCATGGTTTCCTGCCTTGGCGCTATGTCTGCCTTCTATCACGACTCTATTGATATTACAGATCCTCACCAAAGAATGATTGCTTCTGTTCGTCTTATTTCAAAAGTTCCAACACTTGCTGCTATGGCCTATAAATATAGTATTGGACAACCATTTGTTTATCCACGCAATGATCTTAGTTATGCTGCAAATTTCCTCCGTA…
>Seq28 [organism=Bartonella queenslandensis] [clone=Huadu-52] citrate synthase (gltA) gene, partial cds
TTTATCGTGGTTATCCTATCGATCAATTGGCTGAAAAAGGAGATTTTCTCGAAAGTTGTTATCTTCTTCTTTATGGAGAACTCCCAACACAACAAGAAAAAAACGACTTTGATCGATGTATTATGCAGCATACCATGGTCCACGAACAGTTTGCACGCTTTTTCCATGGCTTTCGTCGTGACTCGCATCCTATGGCCGTCATGGTTGCCTGCCTTGGTGCTATGTCTGCATTCTATCACGACTCTATTGATATTACAGATCCTCACCAGAGAATGATCGCTTCTGTTCGTCTTATATCAAAAGTCCCAACACTTGCTGCTATGGCTTATAAATATAGTATTGGACAAGCATTTGTTTATCCACGCAATGATCTTAGTTATGCTGCAAATTTTCTCCGTA…
>Seq29 [organism=Bartonella mastomydis] [clone=Huadu-69] citrate synthase (gltA) gene, partial cds
TTTATCGTGGTTATCCTATCGATCAATTAGCTGAAAAAGGTGACTTTCTCGAAAGTTGTTATCTTCTCCTTTATGGAGAACTCCCAACACAGCAAGAAAAAAACGACTTTGATCGATGTATTATGCAACATACCATGGTCCACGAACAGTTTGCACGCTTCTTCCACGGTTTCCGCCGTGACTCTCATCCTATGGCTGTCATGGTTTCCTGCCTTGGCGCTATGTCTGCCTTCTATCACGACTCTATTGATATTACAGATCCTCACCAAAGAATGATTGCTTCTGTTCGTCTTATTTCAAAAGTTCCAACACTTGCTGCTATGGCCTATAAATATAGTATTGGACAACCATTTGTTTATCCACGCAATGATCTTAGTTATGCTGCAAATTTCCTCCGTA…
>Seq30 [organism=Bartonella mastomydis] [clone=Huadu-67] citrate synthase (gltA) gene, partial cds
TTTATCGTGGTTATCCTATCGATCAATTAGCTGAAAAAGGTGACTTTCTCGAAAGTTGTTATCTTCTCCTTTATGGAGAACTCCCAACACAGCAAGAAAAAAACGACTTTGATCGATGTATTATGCAACATACCATGGTCCACGAACAGTTTGCACGCTTCTTCCACGGTTTCCGCCGTGACTCTCATCCTATGGCTGTCATGGTTTCCTGCCTTGGCGCTATGTCTGCCTTCTATCACGACTCTATTGATATTACAGATCCTCACCAAAGAATGATTGCTTCTGTTCGTCTTATTTCAAAAGTTCCAACACTTGCTGCTATGGCCTATAAATATAGTATTGGACAACCATTTGTTTATCCACGCAATGATCTTAGTTATGCTGCAAATTTCCTCCGTA…
>Seq31 [organism=Bartonella mastomydis] [clone=Huadu-66] citrate synthase (gltA) gene, partial cds
TTTATCGTGGTTATCCTATCGATCAATTGGCTGAAAAAGGAGATTTTCTCGAAAGTTGTTATCTTCTTCTTTATGGAGAACTCCCAACACAACAAGAAAAAAACGACTTTGATCGATGTATTATGCAGCATACCATGGTCCACGAACAGTTTGCACGCTTTTTCCATGGCTTTCGTCGTGACTCGCATCCTATGGCCGTCATGGTTGCCTGCCTTGGTGCTATGTCTGCATTCTATCACGACTCTATTGATATTACAGATCCTCACCAGAGAATGATCGCTTCTGTTCGTCTTATATCAAAAGTCCCAACACTTGCTGCTATGGCTTATAAATATAGTATTGGACAAGCATTTGTTTATCCACGCAATGATCTTAGTTATGCTGCAAATTTTCTCCGTA…
>Seq32 [organism=Bartonella mastomydis] [clone=Baiyun-32] citrate synthase (gltA) gene, partial cds
TTTACCGCGGTTATCCTATCGATCAATTAGCTGAAAAAGGTGACTTTCTCGAAAGTTGTTATCTTCTCCTTTATGGAGAACTCCCAACACAGCAAGAAAAAAACGACTTTGATCGATGTATTATGCAACATACCATGGTCCACGAACAGTTTGCACGCTTCTTCCACGGTTTCCGCCGTGACTCTCATCCTATGGCTGTCATGGTTTCCTGCCTTGGCGCTATGTCTGCCTTCTATCACGACTCTATTGATATTACAGATCCTCACCAAAGAATGATTGCTTCTGTTCGTCTTATTTCAAAAGTTCCAACACTTGCTGCTATGGCCTATAAATATAGTATTGGACAACCATTTGTTTATCCACGCAATGATCTTAGTTATGCTGCAAATTTCCTCCGTA…
>Seq33 [organism=Bartonella mastomydis] [clone=Huadu-75] citrate synthase (gltA) gene, partial cds
TTTACCGCGGTTATCCTATCGACCAATTAGCTGAAAAAGGTGACTTCCTCGAAAGTTGTTATCTTCTTCTTTATGGGGAACTCCCAACACAGCAAGAAAAAAATGACTTTGATCGATGTATCATGCAGCATACAATGGTCCACGAACAATTTTCACGCTTTTTCCACGGCTTTCGTCGTGACTCCCATCCCATGGCTGTCATGGTTGCCTGCCTTGGTGCTATGTCTGCGTTCTATCACGACTCTATTGATATTACAGATCCTCACCAGAGAATGATTGCTTCTGTTCGTCTGATCTCAAAAGTACCAACACTTGCTGCTATGGCCTATAAATATAGTATTGGACAAGCATTTGTTTATCCACGCAATGATCTTAGTTATGCTGCAAATTTCCTCCGTA…
>Seq34 [organism=Bartonella sp. AA86HXZ] [clone=Huadu-86] citrate synthase (gltA) gene, partial cds
TTTACCGCGGTTATCCTATCGACCAATTAGCTGAAAAAGGTGACTTCCTCGAAAGTTGTTATCTTCTTCTTTATGGGGAACTCCCAACACAGCAAGAAAAAAATGACTTTGATCGATGTATCATGCAGCATACAATGGTCCACGAACAATTTTCACGCTTTTTCCACGGCTTTCGTCGTGACTCCCATCCCATGGCTGTCATGGTTGCCTGCCTTGGTGCTATGTCTGCGTTCTATCACGACTCTATTGATATTACAGATCCTCACCAGAGAATGATTGCTTCTGTTCGTCTGATCTCAAAAGTACCAACACTTGCTGCTATGGCCTATAAATATAGTATTGGACAAGCATTTGTTTATCCACGCAATGATCTTAGTTATGCTGCAAATTTCCTCCGTA…
>Seq35 [organism=Bartonella sp. Fuji 12-1] [clone=Tianhe-218] citrate synthase (gltA) gene, partial cds
TTTACCGCGGTTATCCTATCGATCAATTAGCTGAAAAAGGTGACTTTCTCGAAAGTTGTTATCTTCTCCTTTATGGAGAACTCCCAACACAGCAAGAAAAAAACGACTTTGATCGATGTATTATGCAACATACCATGGTCCACGAACAGTTTGCACGCTTCTTCCACGGTTTCCGCCGTGACTCTCATCCTATGGCTGTCATGGTTTCCTGCCTTGGCGCTATGTCTGCCTTCTATCACGACTCTATTGATATTACAGATCCTCACCAAAGAATGATTGCTTCTGTTCGTCTTATTTCAAAAGTTCCAACACTTGCTGCTATGGCCTATAAATATAGTATTGGACAACCATTTGTTTATCCACGCAATGATCTTAGTTATGCTGCAAATTTCCTCCGTA…
>Seq36 [organism=Bartonella rattimassiliensis] [clone=Tianhe-202] citrate synthase (gltA) gene, partial cds
TTTCGTGCGGTTATCCTATCGATCAATTAGCTGAAAAAGGTGACTTTCTCGAAAGTTGTTATCTTCTCCTTTATGGAGAACTCCCAACACAGCAAGAAAAAAACGACTTTGATCGATGTATTATGCAACATACCATGGTCCACGAACAGTTTGCACGCTTCTTCCACGGTTTCCGCCGTGACTCTCATCCTATGGCTGTCATGGTTTCCTGCCTTGGCGCTATGTCTGCCTTCTATCACGACTCTATTGATATTACAGATCCTCACCAAAGAATGATTGCTTCTGTTCGTCTTATTTCAAAAGTTCCAACACTTGCTGCTATGGCCTATAAATATAGTATTGGACAACCATTTGTTTATCCACGCAATGATCTTAGTTATGCTGCAAATTTCCTCCGTA…
>Seq37 [organism=Bartonella tribocorum] [clone=Baiyun-24] citrate synthase (gltA) gene, partial cds
TTTCCGGGGGGTATCATATCGATCAATTAGCTGAAAAAGGTGACTTTCTCGAAAGTTGTTATCTTCTCCTTTATGGAGAACTCCCAACACAGCAAGAAAAAAACGATTTTGATCGAAGTATTATGCAACATACCATGGTCCACGAACAGTTTGCACGCTTCTTCCACGGTTTCCGCCGTGACTCTCATCCTATGGCTGTCATGGTTTCCTGCCTTGGCGCTATGTCTGCCTTCTATCACGACTCTATTGATATTACAGATCCTCACCAAAGAATGATTGCTTCTGTTCGTCTTATTTCAAAAGTTCCAACACTTGCTGCTATGGCCTATAAATATAGTATTGGACAACCATTTGTTTATCCACGCAATGATCTTAGTTATGCTGCAAATTTCCTCCGTA…
>Seq38 [organism=Bartonella tribocorum] [clone=Huadu-70] citrate synthase (gltA) gene, partial cds
TTTATCGTGGTTATCCTATCGACCAATTAGCTGAAAAGGGAGATTTTCTCGAAAGTTGTTATCTTCTACTTTATGGAGAACTCCCAACACAGCAAGAAAAAAGCGACTTTGATCAATGTATTATGCAACATACCATGGTCCACGAACAGTTCGCACGTTTTTTTCATGGTTTTCGCCGTGACTCTCATCCGATGGCCGTCATGGTTTCTTGCCTTGGCGCTATGTCTGCATTCTATCACGACTCTATTGATATTACAGATCCTCAACAAAGAATGATTGCTTCTATTCGTCTTATCTCAAAAGTTCCAACGCTTGCTGCTATGGCCTATAAATACAGTATCGGACAACCATTTGTTTATCCACGCAATGATCTTAGTTATGCTGCAAATTTCCTCCGTA…
>Seq39 [organism=Bartonella sp. AA86HXZ] [clone=Tianhe-217] RNA polymerase beta subunit (rpoB) gene, partial cds
ACAGTGATGCCGCAGGATTTGATAAATGCGAAACCAGCTGCTGCAGCGGTTCGTGCATTTCTAGAGTCCTCGCAAGCATCTCTGTTTATGGATCAAACCAATCCGTTGTCAGAGATCACCCATAAGCGCCGTTTGTCTGCTCTTGGTCCAGGTGGCTTGACGCGTGAACGTGCAGGTTTTGAAGTTCGTGACGTTCATCCTACACATTATGGACGTATTTGTCCGATTGAAACGCCAGAAGGTCCTAATATTGGTTTGATTAATTCTTTAGCGACATTTGCACGGGTTAATAAATATGGTTTTATCGAAAGTCCGTACCGTAAAATTATTGATGGTAAAGTAACAACAGAAGTTATTTATCTATCAGCTATGGAAGAATCAAAGCATTATGTAGCGCAG…
>Seq40 [organism=Bartonella sp. AA86HXZ] [clone=Tianhe-239] RNA polymerase beta subunit (rpoB) gene, partial cds
ACAGTGATGCCGCAGGATTTAATCAATGCAAAGCCTGCTGCAGCAGCTGTTCGTGAGTTTTTTGGATCTTCTCAATTGTTGCTATTTATGGATCAAACTAATCCATTGTCGGAAATCACCCATAAGCGCCGTCTTTCTGCTCTTGGTCCAGGGGGATTGACTCGTGAGCGTGCGGGTTTTGAAGTTCGTGACGTCCATCCTACGCATTATGGTCGTATTTGTCCGATTGAAACACCTGAAGGTCCCAATATTGGTCTGATTAATTCCTTAGCAACATTTGCTCGGGTTAACAAATATGGCTTTATTGAAAGTCCATATCGTAAAATTATTGATGGTAAAGTTACCAAAGAGGTTATTTATCTTTCAGCGATGGAAGAAGCAAAGCATTATGTTGCTCAA…
>Seq41 [organism=Bartonella queenslandensis] [clone=Huadu-59] RNA polymerase beta subunit (rpoB) gene, partial cds
ACAGTGATGCCACAGCATTTAAGCAATGAAAAGCGCGCAGCAGCAGCCGTTCGTGAGTTTTTTGGATCTTCTCAATTGTCGCTATTTATGGATCAAACCAACCCATTGTCGGAAATCACCCATAAGCGCCGTCTTTCTGCCCTTGGTCCAGGGGGGTTGACTCGTGAGCGTGCGGGTTTTGAAGTTCGTGACGTCCATCCTACCCATTATGGTCGTATTTGTCCTATTGAAACACCAGAAGGTCCCAATATTGGTCTCATTAACTCTTTAGCAACATTTGCCCGGGTTAACAAATATGGTTTTATTGAAAGCCCGTATCGTAAAATTATTGATGGTAAAGTCACCAAAGAAGTTATTTATCTTTCAGCAATGGAAGAAGCAAAGCATTATGTTGCTCAA…
>Seq42 [organism=Bartonella queenslandensis] [clone=Tianhe-231] RNA polymerase beta subunit (rpoB) gene, partial cds
ACAGTGATGCCGCAGGATTTCGTCTACGCACAGCCTGCCGCTGCAGCCGTTCGTGCATTTATTGGATCTGCCCAATTGTCGCTATTTATGGATCAAACTAATCCATTGTCGGAAATCACCCATAAGCGCCGTCTTTCTGCTCTTGGTCCAGGGGGATTGACTCGTGAGCGTGCGGGTTTTGAAGTTCGTGACGTCCATCCTACGCATTATGGTCGTATTTGTCCGATTGAAACACCTGAAGGTCCCAATATTGGTCTGATTAATTCCTTAGCAACATTTGCTCGGGTTAACAAATATGGCTTTATTGAAAGTCCATATCGTAAAATTATTGATGGTAAAGTTACCAAAGAGGTTATTTATCTTTCAGCGATGGAAGAAGCAAAGCATTATGTTGCTCAA…
>Seq43 [organism=Bartonella queenslandensis] [clone=Tianhe-96] RNA polymerase beta subunit (rpoB) gene, partial cds
ACAGTTATGCCACAGGATTTGATAAATACCAAACCAGCTGCTGCAGCTGCTCTTGCATTTATTGGTCCTTCGCACATATCTCTATTTATGGATCAAACCAATCCGTTGTCAGAGATCACCCATAAGCGCCGTTTGTCTGCTCTTGGTCCAGGTGGCTTGACGCGTGAACGTGCAGGTTTTGAAGTTCGTGACGTTCATCCTACACATTATGGACGTATTTGTCCGATTGAAACGCCAGAAGGTCCTAATATTGGTTTGATTAATTCTTTAGCGACATTTGCACGGGTTAATAAATATGGTTTTATCGAAAGTCCGTACCGTAAAATTATTGATGGTAAAGTAACAACAGAAGTTATTTATCTATCAGCTATGGAAGAATCAAAGCATTATGTAGCGCAG…
>Seq44 [organism=Bartonella queenslandensis] [clone=Huadu-62] RNA polymerase beta subunit (rpoB) gene, partial cds
ACAGTGATGCCGCAGGATTTAATCAATGCAAAGCCTGCTGCAGCAGCAGTTCGTGAGTTTTTTGGATCTTCTCAATTGTCGCAATTTATGGATCAAACTAATCCATTGTCGGAAATCACCCATAAGCGCCGTCTTTCTGCTCTTGGTCCAGGGGGATTGACTCGTGAGCGTGCGGGTTTTGAAGTTCGTGACGTCCATCCTACGCATTATGGTCGTATTTGTCCGATTGAAACACCTGAAGGTCCCAATATTGGTCTGATTAATTCCTTAGCAACATTTGCTCGGGTTAACAAATATGGCTTTATTGAAAGTCCATATCGTAAAATTATTGATGGTAAAGTTACCAAAGAGGTTATTTATCTTTCAGCGATGGAAGAAGCAAAGCATTATGTTGCTCAA…
>Seq45 [organism=Bartonella queenslandensis] [clone=Huadu-44] RNA polymerase beta subunit (rpoB) gene, partial cds
ACAGTGATGCCGCAGGATTTAATCAATGCAAAGCCTGCAGCAGCAGCCGTTCGTGAGTTTTTTGGATCTCATCAATTGTCGCAATTTATGGATCAAACCAACCCATTGTCGGAAATCACCCATAAGCGCCGTCTTTCTGCCCTTGGTCCAGGGGGATTGACTCGTGAGCGTGCGGGTTTTGAAGTTCGTGACGTCCATCCTACCCATTATGGTCGTATTTGTCCTATTGAAACACCAGAAGGTCCCAATATTGGTCTCATTAACTCTTTAGCAACATTTGCCCGGGTTAACAAATATGGTTTTATTGAAAGTCCGTATCGTAAAATTATTGATGGTAAAGTCACCAAAGAAGTTATTTATCTTTCAGCAATGGAAGAAGCAAAGCATTATGTTGCTCAA…
>Seq46 [organism=Bartonella queenslandensis] [clone=Huadu-57] RNA polymerase beta subunit (rpoB) gene, partial cds
ACAGTGATGCCGCAGGATTTAATCAATGCAAAGCCTGCTGCAGCAGCAGTTCGTGAGTTTTTTGGATCTTCACAATTGTCACAGTTTATGGATCAAACCAATCCATTGTCGGAAATCACCCATAAGCGTCGTCTTTCTGCTCTTGGTCCAGGAGGATTGACTCGTGAACGTGCGGGTTTTGAAGTTCGTGACGTCCATCCTACCCATTATGGTCGTATTTGTCCAATTGAAACACCGGAAGGTCCCAATATTGGTCTCATTAACTCCTTAGCAACATTTGCTCGGGTTAACAAATATGGCTTTATTGAAAGTCCATATCGTAAAATTATTGATGGTAAAGTCACCAAAGAAGTTATTTATCTTTCAGCAATGGAAGAAGCAAAGCACTATGTTGCTCAA…
>Seq47 [organism=Bartonella queenslandensis] [clone=Huadu-52] RNA polymerase beta subunit (rpoB) gene, partial cds
ACAGTGATGCCGCAGGATTTGATAAATGCGAAACCAGCTGCTGCAGCGGTTCGTGAGTTTTTTGGGTCTTCGCAATTATCTCAGTTTATGGATCAAACCAATCCGTTGTCAGAGATCACCCATAAGCGCCGTTTGTCTGCTCTTGGTCCAGGTGGCTTGACGCGTGAACGTGCAGGTTTTGAAGTTCGTGACGTTCATCCTACACATTATGGACGTATTTGTCCGATTGAAACGCCAGAAGGTCCTAATATTGGTTTGATTAATTCTTTAGCGACATTTGCACGGGTTAATAAATATGGTTTTATCGAAAGTCCGTACCGTAAAATTATTGATGGTAAAGTAACAACAGAAGTTATTTATCTATCAGCTATGGAAGAATCAAAGCATTATGTAGCGCAG…
>Seq48 [organism=Bartonella mastomydis] [clone=Huadu-69] RNA polymerase beta subunit (rpoB) gene, partial cds
ACAGTGATGCCGCAGGATTTAATCAATGCAAAGCCTGCAGCAGCAGCCGTTCGTGAGTTTTTTGGATCTTCTCAATTGTCGCAATTTATGGATCAAACCAACCCATTGTCGGAAATCACCCATAAGCGCCGTCTTTCTGCCCTTGGTCCAGGGGGGTTGACTCGTGAGCGTGCGGGTTTTGAAGTTCGTGACGTCCATCCTACGCATTATGGTCGTATTTGTCCTATTGAAACACCAGAAGGTCCCAATATTGGTCTCATTAACTCTTTAGCAACATTTGCCCGGGTTAACAAATATGGTTTTATTGAAAGCCCGTATCGTAAAATTATTGATGGTAAAGTTACCAAAGAAGTTATTTATCTTTCAGCAATGGAAGAAGCAAAGCATTATGTTGCTCAA…
>Seq49 [organism=Bartonella mastomydis] [clone=Huadu-67] RNA polymerase beta subunit (rpoB) gene, partial cds
ACAGTGATGCCGCAGGATTTAATCAATGCAAAGCCTGCTGCAGCAGCAGTTCGTGAGTTTTTTGGATCTTCACAATTGTCACAATTTATGGATCAAACCAATCCATTGTCGGAAATCACCCATAAGCGTCGTCTTTCTGCTCTTGGTCCAGGAGGATTGACTCGTGAACGTGCGGGTTTTGAAGTTCGTGACGTCCATCCTACCCATTATGGTCGTATTTGTCCAATTGAAACACCGGAAGGTCCCAATATTGGTCTCATTAACTCCTTAGCAACATTTGCTCGGGTTAACAAATATGGCTTTATTGAAAGTCCATATCGTAAAATTATTGATGGTAAAGTCACCAAAGAAGTTATTTATCTTTCAGCAATGGAAGAAGCAAAGCACTATGTTGCTCAA…
>Seq50 [organism=Bartonella mastomydis] [clone=Huadu-66] RNA polymerase beta subunit (rpoB) gene, partial cds
ACAGTGATGCCGCAGGATTTAATCAATGCAAAGCCTGCAGCAGCAGCCGTTCGTGAGTTTTTTGGATCTCCTCAATTGTCGCAATTTATGGATCAAACCAACCCATTGTCGGAAATCACCCATAAGCGCCGTCTTTCTGCCCTTGGTCCAGGGGGGTTGACTCGTGAGCGTGCGGGTTTTGAAGTTCGTGACGTCCATCCTACGCATTATGGTCGTATTTGTCCTATTGAAACACCAGAAGGTCCCAATATTGGTCTCATTAACTCTTTAGCAACATTTGCCCGGGTTAACAAATATGGTTTTATTGAAAGCCCGTATCGTAAAATTATTGATGGTAAAGTTACCAAAGAAGTTATTTATCTTTCAGCAATGGAAGAAGCAAAGCATTATGTTGCTCAA…
>Seq51 [organism=Bartonella mastomydis] [clone=Baiyun-32] RNA polymerase beta subunit (rpoB) gene, partial cds
ACAGTGATGCCGCAGGATTTAATCAATGCAAAGCCTGCTGCAGCAGCAGTTCGTGAGTTTTTTGGGTCTTCACAATTGTCGCAGTTTATGGATCAAACCAATCCATTGTCGGAAATCACCCATAAGCGCCGTCTTTCTGCCCTTGGTCCAGGGGGGTTGACTCGTGAGCGTGCGGGTTTTGAAGTTCGTGACGTCCATCCTACGCATTATGGTCGTATTTGTCCTATTGAAACACCAGAAGGTCCCAATATTGGTCTCATTAACTCTTTAGCAACATTTGCCCGGGTTAACAAATATGGTTTTATTGAAAGCCCGTATCGTAAAATTATTGATGGTAAAGTTACCAAAGAAGTTATTTATCTTTCAGCAATGGAAGAAGCAAAGCATTATGTTGCTCAA…
>Seq52 [organism=Bartonella mastomydis] [clone=Huadu-75] RNA polymerase beta subunit (rpoB) gene, partial cds
ACAGTGATGCCGCAGGATTTAATCAATGCAAAGCCTGCTGCAGCAGCTGTTCGTGCGTTTTTTGGATCTTCTCAATTGTCTGTATTTATGGATCAAACTAATCCATTGTCGGAAATCACCCATAAGCGCCGTCTTTCTGCTCTTGGTCCAGGAGGATTGACTCGTGAGCGTGCGGGTTTTGAAGTTCGTGACGTCCATCCTACGCATTATGGTCGTATTTGTCCAATTAAAACACCTGAAGGTCCCAATATTGGTCTGATTAATTCCTTAGCAACATTTGCTCGGGTTAACAAATATGGCTTTATTGAAAGTCCATATCGTAAAATTATTGATGGTAAAGTTACCAAAGAGGTTATTTATCTTTCAGCGATGGAAGAAACAAAGCATTATGTTGCTCAA…
>Seq53 [organism=Bartonella sp. AA86HXZ] [clone=Huadu-86] RNA polymerase beta subunit (rpoB) gene, partial cds
ACAGTGATGCCGCAGGATTTAATCAATGCAAAGCCTGCTGCAGCAGCAGTTCGTGAGTTTTTTGGGTCTTCACAATTGTCGCAGTTTATGGATCAAACCAATCCATTGTCGGAAATCACCCATAAGCGCCGTCTTTCTGCTCTTGGTCCAGGAGGATTGACTCGTGAACGTGCGGGTTTTGAAGTTCGTGACGTCCATCCTACCCATTATGGTCGTATTTGTCCAATTGAAACACCGGAAGGTCCCAATATTGGTCTCATTAACTCCTTAGCAACATTTGCTCGGGTTAACAAATATGGCTTTATTGAAAGTCCATATCGTAAAATTATTGATGGTAAAGTCACCAAAGAAGTTATTTATCTTTCAGCAATGGAAGAAGCAAAGCACTATGTTGCTCAA…
>Seq54 [organism=Bartonella sp. Fuji 12-1] [clone=Tianhe-218] RNA polymerase beta subunit (rpoB) gene, partial cds
ACAGTGATGCCGCAGGATTTAATCAATGCAAAGCCTGCAGCAGCAGCCGTTCGTGAGTTTTTTGGATCTTCTCAATTGTCGCAATTTATGGATCAAACCAATCCATTGTCGGAAATCACCCATAAGCGCCGTCTTTCTGCCCTTGGTCCAGGGGGGTTGACTCGTGAGCGTGCGGGTTTTGAAGTTCGTGACGTCCATCCTACGCATTATGGTCGTATTTGTCCTATTGAAACACCTGAAGGTCCCAATATTGGTCTCATTAATTCTTTAGCAACATTTGCCCGGGTTAACAAATATGGTTTTATTGAAAGCCCGTATCGTAAAATTATTGATGGTAAAGTTACCAAAGAGGTTATTTATCTTTCAGCAATGGAAGAAGCAAAGCATTATGTTGCTCAA…
>Seq55 [organism=Bartonella rattimassiliensis] [clone=Tianhe-202] RNA polymerase beta subunit (rpoB) gene, partial cds
ACAGTGATGCCGCAGGATTTAATCAATGCAAAGCCTGCTGCAGCAGCAGTTCGTGAGTTTTTTGGATCTTCACAATTGTCACAGTTTATGGATCAAACCAATCCATTGTCGGAAATCACCCATAAGCGTCGTCTTTCTGCTCTTGGTCCAGGAGGATTGACTCGTGAACGTGCGGGTTTTGAAGTTCGTGACGTCCATCCTACCCATTATGGTCGTATTTGTCCAATTGAAACACCGGAAGGTCCCAATATTGGTCTCATTAACTCCTTAGCAACATTTGCTCGGGTTAACAAATATGGCTTTATTGAAAGTCCATATCGTAAAATTATTGATGGTAAAGTCACCAAAGAAGTTATTTATCTTTCAGCAATGGAAGAAGCAAAGCACTATGTTGCTCAA…
>Seq56 [organism=Bartonella tribocorum] [clone=Baiyun-24] RNA polymerase beta subunit (rpoB) gene, partial cds
ACAGTGATGCCGCAGGATTTAATCAATGCAAAGCCTGCTGCAGCAGCAGTTCGTGAGTTTTTTGGATCTTCACAATTGTCACAGTTTATGGATCAAACCAATCCATTGTCGGAAATCACCCATAAGCGTCGTCTTTCTGCTCTTGGTCCAGGAGGATTGACTCGTGAACGTGCGGGTTTTGAAGTTCGTGACGTCCATCCTACCCATTATGGTCGTATTTGTCCAATTGAAACACCGGAAGGTCCCAATATTGGTCTCATTAACTCCTTAGCAACATTTGCTCGGGTTAACAAATATGGCTTTATTGAAAGTCCATATCGTAAAATTATTGATGGTAAAGTCACCAAAGAAGTTATTTATCTTTCAGCAATGGAAGAAGCAAAGCACTATGTTGCTCAA…
>Seq57 [organism=Bartonella tribocorum] [clone=Huadu-70] RNA polymerase beta subunit (rpoB) gene, partial cds
ACAGTGATGCCGCAGGATTTAATCAATGCAAAGCCTGCAGCAGCAGCCGTTCGTGAGTTTTTTGGATCTTCTCAATTGTCGCAATTTATGGATCAAACCAACCCATTGTCGGAAATCACCCATAAGCGCCGTCTTTCTGCCCTTGGTCCAGGGGGGTTGACTCGTGAGCGTGCGGGTTTTGAAGTTCGTGACGTCCATCCTACGCATTATGGTCGTATTTGTCCTATTGAAACACCAGAAGGTCCCAATATTGGTCTCATTAACTCTTTAGCAACATTTGCCCGGGTTAACAAATATGGTTTTATTGAAAGCCCGTATCGTAAAATTATTGATGGTAAAGTTACCAAAGAAGTTATTTATCTTTCAGCAATGGAAGAAGCAAAGCATTATGTTGCTCAA…
